# Supplementary material for: Characterization of key genes and immune cell infiltration associated with endometriosis through integrating bioinformatics and experimental analyses
Source: Hereditas. 2025 Mar 31;162:49. doi: 10.1186/s41065-025-00417-4 (PMC11956255; doi:10.1186/s41065-025-00417-4)
Supplement: Supplementary file 4 — Supplementary Material 4. [file 41065_2025_417_MOESM4_ESM.xls]

Gene_SYMBOL	logFC	AveExpr	t	P.Value	adj.P.Val	B
SYNPO	1.839613199	7.984443251	7.402434969	5.51E-07	0.003649637	6.231024721
CYTL1	2.248040404	5.497665882	7.014547498	1.17E-06	0.003649637	5.552433319
DDR2	1.20923764	8.832308664	6.844619112	1.64E-06	0.003649637	5.247528011
HN1L	-1.242309983	7.749381485	-6.773328648	1.90E-06	0.003649637	5.118234472
GIMAP6	1.905261925	7.856375741	6.722880988	2.10E-06	0.003649637	5.026252424
IRAK3	2.073217468	5.765826496	6.718849612	2.12E-06	0.003649637	5.018884487
ACSM3	-2.022804619	6.865049224	-6.696619592	2.21E-06	0.003649637	4.978209479
APLNR	1.892185981	7.187447314	6.65066656	2.43E-06	0.003649637	4.893879266
AP1S2	1.133833451	8.886261313	6.640127069	2.48E-06	0.003649637	4.874490701
RASGRP3	2.23267698	5.168612153	6.429023616	3.82E-06	0.004652658	4.482462259
EHBP1L1	1.413885938	7.516677973	6.422830551	3.87E-06	0.004652658	4.470856269
IER5	1.192060504	8.491779781	6.223354066	5.84E-06	0.006250459	4.093867832
CASQ2	2.368227628	6.381549565	6.179793518	6.40E-06	0.006250459	4.010734839
FAM129A	2.706150275	8.790577708	6.161892494	6.64E-06	0.006250459	3.976488624
GNAL	1.657212859	6.443509241	6.100211839	7.56E-06	0.006250459	3.85811982
CCDC102B	2.892170242	4.683793395	6.012723083	9.08E-06	0.006717815	3.689253007
MXRA5	2.28921595	9.36910451	5.991821907	9.49E-06	0.006717815	3.648743605
SYNC	1.550974293	7.144445392	5.982332931	9.68E-06	0.006717815	3.630331546
MYOT	2.218346419	5.035275118	5.943433157	1.05E-05	0.006717815	3.554714767
FLNC	2.143710044	8.579213326	5.903304173	1.14E-05	0.006717815	3.476478897
MMP23A	2.56192021	5.536849015	5.880476883	1.20E-05	0.006717815	3.431871237
AHR	1.56610409	8.82220804	5.874053653	1.22E-05	0.006717815	3.41930592
L1CAM	1.531166801	5.377436676	5.792070891	1.45E-05	0.007680109	3.258414362
S100A14	-1.064471757	7.614040607	-5.769827606	1.52E-05	0.007744256	3.214598683
PTGER4	1.964156137	6.712359355	5.738664222	1.63E-05	0.007839636	3.153096026
RNF43	-1.496336011	6.355623014	-5.713410386	1.72E-05	0.007839636	3.103157705
LILRB2	2.603109702	5.436300053	5.699353196	1.77E-05	0.007839636	3.075322285
BCHE	2.57303579	7.665229887	5.697336443	1.78E-05	0.007839636	3.071326582
HPN	-1.343844669	6.51818708	-5.639975694	2.01E-05	0.008411438	2.957448789
FMOD	1.58943932	9.725507004	5.616489139	2.11E-05	0.008411438	2.910693102
HCFC1R1	1.502133269	8.057961254	5.606486819	2.16E-05	0.008411438	2.890758676
PDE1A	1.480005859	7.157306907	5.550952088	2.44E-05	0.008422163	2.779838101
BGN	1.665508524	9.485330251	5.548629151	2.45E-05	0.008422163	2.775189621
MEOX2	3.474872643	5.169669489	5.548540899	2.45E-05	0.008422163	2.775013004
ELF3	-1.498699398	7.687838658	-5.546884758	2.46E-05	0.008422163	2.771698415
KCNE4	1.498632169	6.696393416	5.542426033	2.48E-05	0.008422163	2.762772976
NOTCH3	1.163186602	8.492524287	5.518223065	2.62E-05	0.008514405	2.714278585
MGP	2.642220088	11.89513192	5.514319969	2.64E-05	0.008514405	2.706451024
GRHL2	-1.440497793	7.443591725	-5.439204558	3.10E-05	0.009127868	2.555429261
NCF1	2.035800745	5.251549669	5.438748102	3.11E-05	0.009127868	2.554509357
AIF1	2.559581822	6.331618221	5.427792393	3.18E-05	0.009127868	2.532422297
PROCR	2.102864421	8.194651181	5.426353105	3.19E-05	0.009127868	2.529519531
PPP1R16B	2.127124871	6.061108896	5.398017667	3.40E-05	0.009127868	2.472319931
GALNT4	-2.483353443	6.482348022	-5.397110922	3.40E-05	0.009127868	2.470487878
FAM60A	-1.013604241	9.92177455	-5.371729109	3.60E-05	0.009127868	2.419163624
SPINT2	-1.84793008	8.989035433	-5.341302577	3.84E-05	0.009127868	2.357534919
IVNS1ABP	-1.615273697	9.388305705	-5.341131468	3.85E-05	0.009127868	2.357188021
HLA-DPA1	1.505826729	9.653172451	5.314120756	4.08E-05	0.009127868	2.302383965
GMFG	1.602575383	7.248823204	5.304922761	4.16E-05	0.009127868	2.28370159
S1PR1	1.733804319	8.368525573	5.299868224	4.21E-05	0.009127868	2.273430869
ZNF165	-2.694302376	3.854369533	-5.295181812	4.25E-05	0.009127868	2.263905472
TNFAIP8	1.284653442	7.905415419	5.290591614	4.30E-05	0.009127868	2.254573121
LAD1	-1.453646516	7.65171549	-5.290248892	4.30E-05	0.009127868	2.253876233
CCL19	2.631896644	8.026389941	5.284854049	4.35E-05	0.009127868	2.24290457
RGS5	1.447021204	9.540927404	5.2819193	4.38E-05	0.009127868	2.236934641
NPY1R	3.195468165	5.963029389	5.281486992	4.38E-05	0.009127868	2.236055145
LOC100996693	2.036965505	7.126825826	5.281459705	4.38E-05	0.009127868	2.235999632
ITPKB	1.160694553	8.053962221	5.280957178	4.39E-05	0.009127868	2.234977253
CXCL12	1.99954858	10.55122564	5.280550466	4.39E-05	0.009127868	2.234149787
PLVAP	2.201088004	8.606623135	5.278299821	4.41E-05	0.009127868	2.229570432
AP1M2	-1.831426076	6.973508369	-5.228708212	4.92E-05	0.009879462	2.128517843
EMCN	1.910865819	7.889859178	5.216142074	5.06E-05	0.009879462	2.102867018
MEIS2	1.919432772	8.892691213	5.214703728	5.08E-05	0.009879462	2.099929826
LOC645166	1.346390259	7.958458829	5.166394917	5.65E-05	0.010408368	2.001145236
BDH1	-1.859970697	6.999450346	-5.16326883	5.68E-05	0.010408368	1.994743888
AQP7	1.564688319	5.76067395	5.158836998	5.74E-05	0.010408368	1.985666897
GGT5	2.414441568	4.957667874	5.142335449	5.95E-05	0.01051526	1.951850556
HDAC9	1.35232561	6.920902767	5.141694587	5.96E-05	0.01051526	1.950536649
SLIT3	1.766443032	8.24984402	5.116703392	6.30E-05	0.010636972	1.899264551
ELMO1	1.973269037	6.809561907	5.113234801	6.35E-05	0.010636972	1.892143054
COL6A3	1.093681428	12.7858896	5.101533094	6.51E-05	0.010779361	1.86810835
SLC3A1	-2.895866354	7.868179348	-5.093378073	6.63E-05	0.010808241	1.851349752
AEBP1	1.640344471	10.00053915	5.089163124	6.70E-05	0.010808241	1.842685258
LINC00341	1.807645329	8.183009528	5.055953049	7.21E-05	0.011012559	1.774351625
CTAGE4	-1.126267481	7.917683372	-5.045286603	7.38E-05	0.011012559	1.752379906
LST1	2.200070083	5.852696109	5.039911785	7.47E-05	0.011012559	1.741303947
DCLK1	2.295364863	7.697518238	5.038747817	7.49E-05	0.011012559	1.738904952
CD74	1.273422373	11.96002283	5.037301918	7.51E-05	0.011012559	1.735924695
TPSAB1	1.806922131	8.319335491	5.031508186	7.61E-05	0.011012559	1.723980634
MCAM	1.287649175	9.110553164	5.027941853	7.67E-05	0.011012559	1.716626771
SLCO2A1	1.385322011	8.173468291	5.019939364	7.81E-05	0.011012559	1.700120771
AHNAK2	1.793192007	8.717647773	5.01909166	7.82E-05	0.011012559	1.69837191
COL8A2	1.05610276	7.1228133	4.996881361	8.22E-05	0.011356737	1.652525236
CDH5	1.301175189	8.472653399	4.995752594	8.24E-05	0.011356737	1.650193916
TPSB2	1.51967833	8.621674827	4.984944397	8.44E-05	0.011512879	1.627864638
HIP1R	-2.270618778	6.675123276	-4.977084323	8.59E-05	0.01154897	1.611618855
JAM2	1.254841822	9.203054586	4.97163226	8.69E-05	0.01154897	1.600346587
FHL1	2.41704575	9.311652652	4.967766445	8.77E-05	0.01154897	1.592352174
LYZ	2.432943732	9.933583051	4.96536346	8.81E-05	0.01154897	1.587382127
HEG1	1.295237786	8.796027274	4.953923027	9.04E-05	0.011718724	1.563712472
TMPRSS4	-3.355548648	6.050305508	-4.94999339	9.12E-05	0.011718724	1.55557936
TCN1	-2.424892987	8.284804703	-4.938479742	9.36E-05	0.011839373	1.531741256
MNDA	2.112328482	6.830116573	4.936159874	9.40E-05	0.011839373	1.526936629
GPR116	1.45911669	8.477369857	4.932498654	9.48E-05	0.011839373	1.519352922
ESRP1	-2.319398884	6.781796021	-4.919843724	9.75E-05	0.011973981	1.493130302
HSD17B2	-3.783367027	6.106253939	-4.919034115	9.77E-05	0.011973981	1.49145218
PDE4DIP	1.369828248	4.691500992	4.902829627	0.000101289	0.012182244	1.457851431
PIK3C2B	1.540678355	7.59709535	4.896924014	0.000102631	0.012182244	1.445599852
TGFBR2	1.33732244	9.498531621	4.895110013	0.000103047	0.012182244	1.441835948
PTRF	1.339027412	10.09781318	4.894987827	0.000103076	0.012182244	1.441582411
PBX1	1.187582626	10.03482744	4.865369354	0.000110119	0.0126752	1.380084006
HOXB6	-1.474532412	7.307889463	-4.85980263	0.000111497	0.012723121	1.368516746
EGFL7	1.638616859	7.567402883	4.852434965	0.000113347	0.012823695	1.353203044
FAM174B	-1.178983304	7.481947461	-4.843353219	0.00011567	0.012975673	1.334320061
AOC3	2.583666115	8.853096086	4.805961159	0.000125759	0.013556645	1.256498529
MMRN2	1.34306108	8.404224681	4.800045159	0.000127435	0.013603657	1.244175082
MMP28	1.902170464	4.125239685	4.7813961	0.000132868	0.013943532	1.205308712
ITGA7	2.977645065	6.961175535	4.77988355	0.000133319	0.013943532	1.202155159
ZEB2	1.622993401	7.823161033	4.771000294	0.000135999	0.013955166	1.183630475
COL14A1	1.118157027	6.940773635	4.764546017	0.00013798	0.014049545	1.17016704
PDLIM3	2.624381496	7.522681635	4.75815346	0.000139971	0.014143487	1.156829045
S100A1	-1.463023704	7.498593371	-4.744725954	0.000144249	0.01425806	1.128802101
IL20RA	-1.784929992	7.173145444	-4.734850052	0.00014748	0.01425806	1.108179265
TSPAN1	-3.201330524	7.877551111	-4.728920975	0.000149454	0.01425806	1.095794523
GJB1	-1.311067445	7.280910605	-4.728303623	0.000149661	0.01425806	1.094504834
TSPAN7	1.55470489	8.632976044	4.724692026	0.000150879	0.014265631	1.086959372
ITM2A	2.062187406	9.028350728	4.719920793	0.000152503	0.014316933	1.076989621
MAP3K5	-1.325211491	9.29791324	-4.716526122	0.00015367	0.014324837	1.069895211
DPYSL3	1.815256523	9.374220099	4.696655293	0.000160681	0.014668513	1.028350311
TMEM47	1.64219694	8.981571426	4.693266508	0.000161909	0.014679351	1.02126226
IQSEC2	1.451772389	5.0202622	4.683574968	0.000165473	0.014713647	1.000986552
AQP1	1.94294401	9.609521456	4.682434934	0.000165897	0.014713647	0.99860103
REEP1	1.349713533	8.259322607	4.680429394	0.000166646	0.014713647	0.994404203
HLA-DPB1	1.222007545	10.44906832	4.676967967	0.000167948	0.014713647	0.987160074
CCL14	1.878929945	9.890716406	4.676907175	0.000167971	0.014713647	0.98703284
LOC102724229	1.307339232	7.984060012	4.664884445	0.000172572	0.014782134	0.961864686
PPM1H	-2.35265464	8.209466595	-4.657466054	0.000175474	0.014782134	0.946330001
TNXA	1.409985971	9.998224948	4.652967803	0.000177258	0.014782134	0.936908416
FMO2	1.364694162	8.361154718	4.652212379	0.00017756	0.014782134	0.935326041
A2M	1.000341602	12.16408858	4.646546118	0.000179837	0.014878162	0.923455732
PECAM1	1.476601277	9.442658027	4.630914847	0.000186275	0.01513341	0.890698062
SFRP1	2.108921741	10.19402307	4.628515558	0.000187283	0.01513341	0.885668505
MFAP5	3.582296305	8.378520058	4.625825727	0.00018842	0.01513341	0.880029431
CSPG4	1.717381816	5.535244613	4.625311085	0.000188639	0.01513341	0.878950457
FZD7	2.649000274	8.055771964	4.618565354	0.000191525	0.0151538	0.864806034
AGTR1	1.467498161	7.368128289	4.613733633	0.00019362	0.015165381	0.854673022
NUAK1	1.454038375	8.491283008	4.608398349	0.00019596	0.015258389	0.84348214
NRN1	1.432810537	8.225181391	4.596477574	0.000201293	0.015418093	0.818471262
LHX6	1.250856676	7.982511389	4.595453493	0.000201758	0.015418093	0.816322213
CLIC2	1.851405394	7.246668289	4.593450538	0.00020267	0.015418093	0.812118789
TTBK2	1.378530454	6.059952104	4.579594889	0.000209098	0.015493252	0.783034099
IL33	1.828766011	8.109418173	4.579428811	0.000209176	0.015493252	0.782685407
CPVL	1.689277016	8.219964177	4.579350476	0.000209213	0.015493252	0.782520936
PCDHGB6	-2.349548306	4.448389978	-4.577508296	0.000210084	0.015493252	0.778653029
KCTD12	1.428115944	10.59199841	4.576248365	0.000210681	0.015493252	0.776007509
GPNMB	1.594103897	11.43671861	4.573228254	0.00021212	0.015512901	0.769665673
HAPLN1	-1.198953623	4.467730522	-4.56429572	0.000216435	0.015597845	0.750905196
TOX3	-3.073993865	4.272502318	-4.563495862	0.000216826	0.015597845	0.749225061
ACKR4	2.07093214	5.190641548	4.560966049	0.000218066	0.015597845	0.743910821
CHRDL1	2.758643034	8.869198684	4.547169207	0.000224958	0.015921877	0.714921684
TPSD1	1.539987989	4.996874995	4.542510658	0.000227335	0.015921877	0.705130817
MDFIC	1.060325775	8.410328614	4.537182247	0.000230085	0.016029633	0.693930519
GPER1	1.517820262	5.419895775	4.508278798	0.000245596	0.016676613	0.633146854
PGM5	2.290741878	5.354762594	4.505386523	0.000247205	0.016676613	0.627061817
RERGL	2.769100469	5.966880158	4.504044815	0.000247956	0.016676613	0.624238847
MCTP1	2.004497594	7.291353003	4.503172832	0.000248444	0.016676613	0.622404132
RPS6KA5	-1.218042006	8.612917006	-4.499814829	0.000250336	0.016676613	0.61533826
LY96	2.031971216	8.176523074	4.499163199	0.000250704	0.016676613	0.613967036
ARHGEF28	-1.009197707	7.342813439	-4.499153396	0.00025071	0.016676613	0.613946407
ISG20	-1.532440275	6.83631629	-4.495595507	0.000252733	0.016727111	0.60645913
KIAA1462	1.393257079	7.002645737	4.466885787	0.000269671	0.017563945	0.546017105
CALML4	1.215501363	5.993776419	4.465227049	0.000270684	0.017563945	0.542523675
LIMS2	1.387514277	8.704431761	4.462497383	0.000272359	0.017586447	0.536774481
KANK3	1.444616024	5.856002777	4.453544665	0.000277928	0.017638843	0.51791571
CPA3	1.297869489	8.607834597	4.450522977	0.000279834	0.017638843	0.511549658
SELP	1.144567284	9.060824522	4.440806816	0.00028605	0.017776745	0.491076727
MYO1F	1.328419454	7.880730337	4.435015831	0.000289822	0.017926955	0.478872348
ACPP	-1.948536824	7.290882999	-4.430140641	0.000293035	0.018041444	0.468596742
FCER1A	1.678197518	6.878894378	4.42627423	0.00029561	0.018115686	0.460446573
ARHGAP15	1.806633042	7.268934283	4.407318193	0.000308566	0.018707913	0.420478315
MEF2C	2.172200791	7.580928496	4.399167019	0.000314312	0.018826006	0.403286802
MEOX1	1.720572087	7.134969584	4.396326663	0.000316339	0.018843093	0.397295564
PKD1P1	1.598645042	5.709806956	4.392330119	0.000319215	0.018843093	0.388864953
COL9A3	1.733568898	4.022610432	4.390842982	0.000320291	0.018843093	0.385727698
ELL2	-1.102652428	5.61728924	-4.377052243	0.000330451	0.019203712	0.35663037
GAS1	2.414594707	9.513279947	4.37468968	0.000332224	0.019203712	0.351644757
PLSCR4	1.529652751	9.515056361	4.366200249	0.000338674	0.019491435	0.333728009
COLEC12	1.891143277	9.181562096	4.351791472	0.000349912	0.0199646	0.303312045
ITIH5	1.286201549	8.743131453	4.33546875	0.000363098	0.02041971	0.268846264
ARHGDIB	1.313580481	9.766480464	4.334415465	0.000363966	0.02041971	0.26662189
VGLL3	1.100772977	7.227272821	4.334302299	0.000364059	0.02041971	0.266382898
GOLGA2P7	-1.604862359	6.425292809	-4.320342642	0.000375764	0.020702141	0.236898482
FRZB	1.493174515	7.230227192	4.317460857	0.000378227	0.020702141	0.230810968
PTGFR	3.362852419	5.436639726	4.316576956	0.000378986	0.020702141	0.228943748
PRSS8	-1.862789106	7.329236374	-4.315435792	0.000379968	0.020702141	0.226533028
PPFIBP2	-1.839748987	6.762823702	-4.311390094	0.000383469	0.020729881	0.217986091
DPT	3.140430871	7.821123124	4.311143653	0.000383684	0.020729881	0.217465442
CHML	-1.690137671	5.208085654	-4.305004362	0.000389063	0.020932489	0.20449449
S100A4	1.789504836	10.78271682	4.303269318	0.000390596	0.020932489	0.200828504
SRPX	1.828010185	10.15502202	4.299982393	0.000393519	0.021004074	0.193883271
CPE	3.110216352	8.404151708	4.294320077	0.000398605	0.021122455	0.181918051
PLBD1	1.014571354	9.062421759	4.292551279	0.000400208	0.021122455	0.178180142
TRAF4	-1.562853155	6.611435357	-4.292202979	0.000400524	0.021122455	0.177444086
SEMA3C	1.744987057	8.861756753	4.288417608	0.000403978	0.021220059	0.169444287
WISP2	3.098918651	7.418813741	4.28038666	0.000411405	0.02144004	0.152470665
ACKR1	2.891089963	8.958415794	4.268849467	0.000422316	0.021858851	0.128083163
OSR2	-1.166880631	10.19177041	-4.268403292	0.000422744	0.021858851	0.127139955
LYL1	1.723620201	5.635246209	4.264461549	0.000426542	0.02191438	0.118806916
ARG2	-1.858827459	7.82974843	-4.261372283	0.000429543	0.02191438	0.112275752
PDLIM2	1.002148698	8.894537889	4.260452907	0.00043044	0.02191438	0.110332006
METTL7A	1.052974479	8.752271337	4.252962173	0.00043782	0.022204712	0.09449423
C1orf106	-1.079692255	7.47606119	-4.248408463	0.000442369	0.02224392	0.084865528
COPZ2	1.340880563	8.141652959	4.241621062	0.000449237	0.02224392	0.070512757
SLC15A3	2.197933588	6.456768886	4.240732537	0.000450144	0.02224392	0.06863378
SVEP1	1.770697574	7.45937797	4.240524785	0.000450357	0.02224392	0.06819444
PRSS16	-1.520815885	6.37059328	-4.23516992	0.000455865	0.022308051	0.056869987
RAP2C	1.109649883	7.942562345	4.230794143	0.000460416	0.022308051	0.047615592
LRCH1	1.312153987	5.487244822	4.230689008	0.000460526	0.022308051	0.047393235
NMBR	-1.304811323	5.67016863	-4.230437322	0.000460789	0.022308051	0.046860927
OGN	1.855106594	9.161889471	4.228351469	0.000462976	0.022308051	0.04244935
ZNF609	1.256934578	6.552184965	4.226300515	0.000465137	0.022308051	0.038111487
SCRG1	1.390434711	8.173576741	4.224353495	0.000467198	0.022325996	0.033993362
ASPN	2.436746251	9.323653115	4.211429732	0.000481112	0.022583253	0.006656284
CAV2	1.516180104	8.600200733	4.202501624	0.000490967	0.022730507	-0.012231015
CCDC169-SOHLH2	-1.557894286	5.383592477	-4.200631948	0.000493056	0.022730507	-0.016186493
CDS1	-1.548509187	5.590390966	-4.197613476	0.000496448	0.022730507	-0.022572503
RBKS	-1.100081171	6.726414467	-4.194906309	0.00049951	0.022730507	-0.028300051
SORBS1	2.166762464	7.355449882	4.192130202	0.00050267	0.022730507	-0.034173597
HLA-DQA1	1.482083755	8.085853446	4.190566445	0.000504458	0.022730507	-0.037482176
FOXL2	-1.922721256	7.456329793	-4.190353707	0.000504702	0.022730507	-0.037932289
CHN1	1.3496485	7.283630023	4.189844124	0.000505287	0.022730507	-0.039010472
FMO1	1.854873663	7.0885457	4.188725226	0.000506572	0.022730507	-0.041377866
SH3YL1	-1.081157576	9.935015789	-4.184926327	0.000510963	0.022850054	-0.049415844
HLA-DRB1	1.06998629	11.72712943	4.182318614	0.000513999	0.022884754	-0.054933576
HAL	-1.470271046	7.015608505	-4.181294049	0.000515197	0.022884754	-0.057101511
ITGB8	-1.256943703	6.618762685	-4.178062109	0.000518993	0.022954567	-0.063940276
S100A8	2.268227754	7.982252276	4.171935513	0.000526268	0.023143539	-0.076904586
NR3C1	1.157321158	8.668720863	4.159240521	0.000541669	0.023508431	-0.103769926
SULF1	1.181044159	9.356558052	4.142436676	0.000562754	0.023999598	-0.139333907
LGALS2	2.201869806	5.214145398	4.140521816	0.000565208	0.023999598	-0.143386775
GOLGA6A	-1.565813258	5.915672048	-4.133399004	0.000574432	0.024002064	-0.158462818
SERPINI1	1.303385988	7.188634701	4.131922638	0.000576363	0.024002064	-0.161587741
PLS1	-2.602747004	6.801310182	-4.130573373	0.000578134	0.024002064	-0.164443659
ESRP2	-1.412623136	6.127524735	-4.1302184	0.0005786	0.024002064	-0.165195014
FAT2	-1.560967095	5.262438396	-4.127213849	0.000582565	0.024002064	-0.171554662
ACSL5	-1.853132141	9.52695249	-4.127193496	0.000582592	0.024002064	-0.171597743
FGL2	1.317828581	8.395825813	4.127183528	0.000582605	0.024002064	-0.171618843
PTGER3	1.485865773	6.46073258	4.119797559	0.000592469	0.02422689	-0.187252879
PLP1	1.943278457	7.033295705	4.118049582	0.000594828	0.02422689	-0.19095293
KLRC3	-1.555637851	4.861577352	-4.108694549	0.000607614	0.024596271	-0.210755718
MPDZ	1.084378577	8.517206854	4.103386343	0.000614991	0.024818992	-0.221992442
MME	-2.737066661	7.486301204	-4.091398259	0.000631983	0.025197469	-0.247370147
MYO6	-1.6463031	6.071063323	-4.085089958	0.000641113	0.025484728	-0.260724539
CCDC53	1.275401729	7.491732489	4.07451163	0.000656721	0.025949306	-0.283118704
MFAP4	2.791034927	8.778363922	4.071446798	0.000661314	0.026024976	-0.289606962
DSE	1.161633194	8.409894952	4.07061349	0.000662568	0.026024976	-0.291371081
AGPAT5	-1.099051711	9.352197223	-4.067222149	0.000667698	0.026148862	-0.298550582
NINJ2	2.277685873	5.395228009	4.065220691	0.000670744	0.026173347	-0.302787695
IGLC1	2.908654766	6.943963068	4.061064889	0.000677113	0.026221156	-0.311585592
CFH	3.229573942	7.597771116	4.060834606	0.000677467	0.026221156	-0.312073105
CAV1	1.640947625	10.57681472	4.057617622	0.000682442	0.026260122	-0.318883514
HMGCR	-1.467232025	8.211056141	-4.054238413	0.000687707	0.026309743	-0.326037353
LRRC19	-1.695090853	4.17093415	-4.049579384	0.000695032	0.026361428	-0.335900577
CHODL	-1.76684043	6.107021775	-4.040115166	0.000710154	0.026408501	-0.355936339
ENO2	2.823387011	5.456290654	4.040063139	0.000710238	0.026408501	-0.356046481
CSF2RB	1.034673861	7.722979417	4.030565559	0.000725747	0.026909578	-0.376152621
RECK	1.144250221	8.009447893	4.02734315	0.000731086	0.027031811	-0.382974302
SEMA3G	1.168702642	8.08146089	4.010796618	0.000759126	0.027798135	-0.418001627
IDO1	-2.261672099	9.168870579	-4.009397504	0.000761545	0.027798135	-0.420963329
CLDN15	1.76946401	7.876286274	4.008955245	0.000762312	0.027798135	-0.421899519
ZBTB10	-1.102479568	6.846790977	-4.001997643	0.000774472	0.027965942	-0.436627414
PAK6	-1.067302561	6.47839753	-4.001491482	0.000775365	0.027965942	-0.437698843
GCNT3	-2.64550593	6.691313997	-3.999396981	0.000779067	0.028023142	-0.442132409
TST	-1.578252261	8.244539894	-3.994915448	0.00078705	0.028233554	-0.451618631
C3	1.920409409	11.80518391	3.990369811	0.00079523	0.028296949	-0.461240348
CCL2	2.624997478	6.965641754	3.984886032	0.000805212	0.028498923	-0.472847545
BCMO1	-1.729390588	6.111783847	-3.977396116	0.000819049	0.028724545	-0.488700476
IQCJ-SCHIP1	1.208309286	8.203787507	3.975648947	0.000822311	0.028724545	-0.492398384
RNASE6	2.336893681	6.625651103	3.969243413	0.000834381	0.028837332	-0.505955464
DEPTOR	-1.250666177	9.082991687	-3.96249096	0.000847296	0.029065855	-0.520246192
HLA-DQB1	1.141573049	10.30975261	3.962343652	0.00084758	0.029065855	-0.520557944
IGFBP6	1.74561811	10.0864862	3.959901143	0.000852303	0.029152278	-0.525727047
CSF1R	1.311597914	9.015907741	3.954401056	0.000863034	0.029367546	-0.5373666
AKAP2	1.02196476	9.580182748	3.948632668	0.000874433	0.029484417	-0.549573434
FOXA2	-1.863570902	4.933637776	-3.946204903	0.000879276	0.029484417	-0.554710813
MRPS2	-1.322913474	8.064346093	-3.945740243	0.000880206	0.029484417	-0.555694066
CA5BP1	-1.653538698	5.818165195	-3.942663022	0.000886389	0.029484417	-0.562205584
TNC	1.63295493	8.379457481	3.941546756	0.000888642	0.029484417	-0.564567605
SLC18A1	-1.175699067	5.679298449	-3.941066382	0.000889614	0.029484417	-0.565584071
TSPAN2	1.592317742	5.159768984	3.936907883	0.00089807	0.029645254	-0.574383234
CLIC5	1.404064378	7.48692806	3.931431537	0.000909327	0.029731041	-0.585970404
HSD17B6	2.757625326	6.324140443	3.931274342	0.000909653	0.029731041	-0.586302999
SAA1	2.847257543	6.043182947	3.928658764	0.000915081	0.0298348	-0.591836981
NFIB	1.028855204	8.407148233	3.922231874	0.000928558	0.030125781	-0.605434274
SPARCL1	1.099653625	12.78733805	3.921031643	0.000931096	0.030134286	-0.607973495
SNCG	1.062998728	5.507412939	3.906201972	0.000963041	0.030401209	-0.63934473
CYP26B1	1.809774794	5.967337506	3.904403614	0.000966989	0.030401209	-0.643148706
TOM1L1	-1.042723756	7.395646446	-3.904301962	0.000967213	0.030401209	-0.643363724
PTPN3	-1.445400179	8.090577868	-3.90215535	0.000971947	0.030415278	-0.647904238
ARSD	-1.620196136	4.88184356	-3.900041013	0.000976633	0.030489831	-0.652376379
HSPB8	1.862667431	8.719095184	3.897576839	0.000982122	0.030565209	-0.657588341
FES	1.60131028	5.034669892	3.895855876	0.000985974	0.030565209	-0.661228252
MAP1B	1.091288675	8.900880176	3.893848509	0.000990487	0.030633348	-0.665473827
AGPAT4	1.373155391	5.951232025	3.892659887	0.000993168	0.030638496	-0.667987711
PAPSS1	-1.781285896	11.03994199	-3.889332271	0.001000714	0.030638496	-0.675025283
SH3BP5	1.123358346	9.871099829	3.889076303	0.001001297	0.030638496	-0.675566617
PLXDC2	1.269653057	7.233507658	3.887172327	0.001005643	0.030638496	-0.679593194
FZD3	-1.251965955	5.992215345	-3.884821469	0.001011034	0.030638496	-0.684564714
BTBD3	-1.194740834	9.597874407	-3.883762443	0.001013473	0.030638496	-0.686804263
CD1C	2.123814782	5.685985698	3.875955644	0.001031629	0.030965258	-0.703312543
MIR6872	1.749275492	6.882410449	3.860085335	0.001069547	0.032030745	-0.736866586
GIT2	1.278768454	5.07970261	3.857910781	0.001074849	0.032116886	-0.741463584
GMNN	-1.345524657	8.478588821	-3.850970879	0.001091948	0.032276365	-0.756133514
THBS2	1.127094116	10.54631709	3.850531175	0.001093041	0.032276365	-0.757062931
ELTD1	1.205119642	8.178576982	3.850091676	0.001094134	0.032276365	-0.75799191
DEFB1	-2.409240089	8.140196124	-3.84965742	0.001095215	0.032276365	-0.758909799
PLN	3.050123348	7.053734208	3.848731382	0.001097524	0.032276365	-0.760867152
C7	4.427511805	9.256377552	3.846897542	0.001102111	0.032276365	-0.764743228
EDRF1	-1.028734759	5.750164146	-3.846173896	0.001103926	0.032276365	-0.766272725
FAM110B	1.850650191	5.921713628	3.845917325	0.00110457	0.032276365	-0.766815009
SFN	-1.076190184	9.169137067	-3.839640544	0.00112045	0.032539976	-0.780080816
ELK4	-1.312282284	5.357751091	-3.839437896	0.001120966	0.032539976	-0.780509085
LYVE1	2.460064089	7.608691749	3.834710154	0.001133083	0.032819725	-0.790500123
DES	3.059216792	7.410069023	3.830519044	0.001143933	0.032989629	-0.799356456
OLFML1	1.128626369	9.070450832	3.827376514	0.001152136	0.033153979	-0.8059966
PEMT	-1.247893221	7.77566935	-3.823027899	0.001163585	0.0334108	-0.815184607
AKR1C2	1.524967855	8.292503398	3.817912853	0.001177197	0.033583102	-0.825991079
CWH43	-2.093819648	6.033623159	-3.815447313	0.001183815	0.033633698	-0.831199633
KIAA0754	1.151019117	6.414942371	3.815359055	0.001184053	0.033633698	-0.831386077
PKP3	-1.025912598	7.46465577	-3.812007221	0.001193111	0.033712326	-0.838466582
B3GNT3	-1.275898321	6.321201737	-3.811509634	0.001194461	0.033712326	-0.839517661
ERBB3	-1.006610334	7.734807678	-3.8077826	0.001204625	0.033830042	-0.847390163
SERINC5	-1.150989658	9.944065399	-3.804378705	0.001213984	0.033973585	-0.854579631
PAX8	-1.689978919	7.541438954	-3.803066594	0.001217611	0.034003192	-0.857350856
MCF2	-1.597688705	4.745165378	-3.799499154	0.001227526	0.034014029	-0.864885068
IGJ	2.910793928	6.119940289	3.798159308	0.001231271	0.034014029	-0.867714605
TNFSF12	1.765469636	5.995851558	3.795572627	0.001238532	0.034044669	-0.873177045
C4BPA	-1.918511606	8.900787774	-3.793546082	0.001244251	0.034044669	-0.877456422
MN1	1.845113373	7.881347559	3.793465273	0.00124448	0.034044669	-0.877627061
SPINK1	-1.569195564	6.288226814	-3.793346729	0.001244815	0.034044669	-0.877877379
ANXA4	-1.074531823	10.79330419	-3.788944677	0.001257334	0.034253866	-0.887172393
TTC9	-1.931502082	4.971761408	-3.787081014	0.001262672	0.034253866	-0.891107303
GLT8D2	1.205665393	8.752842246	3.786205722	0.001265187	0.034253866	-0.892955328
RORC	-1.380567462	7.528004247	-3.781046024	0.001280113	0.034253866	-0.903848459
VIPR2	1.183219966	4.567669061	3.779693879	0.001284053	0.034253866	-0.90670291
HNF1B	-1.457133889	7.974001952	-3.776221616	0.001294227	0.034400974	-0.914032671
MICAL3	1.525009606	6.590446348	3.774180856	0.001300244	0.034434487	-0.918340354
ADH1B	3.551907086	8.08549207	3.774029779	0.001300691	0.034434487	-0.918659243
KLF5	-1.14195317	7.203010285	-3.766979869	0.001321699	0.03471296	-0.933538849
IGH	1.96519829	6.110891482	3.76152472	0.001338187	0.034908453	-0.945050959
NEFM	2.125306091	6.137616253	3.760887657	0.001340126	0.034908453	-0.946395272
EVI2B	1.20623539	7.733744188	3.758810182	0.001346467	0.034908453	-0.950778977
SCN3A	2.185651156	4.263106374	3.758532058	0.001347319	0.034908453	-0.951365835
PDGFRL	2.078582284	8.297716518	3.757590193	0.001350205	0.034908453	-0.953353195
FXYD1	1.53197424	9.230775205	3.757109299	0.001351682	0.034908453	-0.954367877
EBF2	2.14208657	6.477572857	3.756720224	0.001352877	0.034908453	-0.955188815
ABCG1	-1.13506866	7.686373189	-3.752326721	0.001366452	0.035190114	-0.964458472
FAM110D	1.964851907	5.150394219	3.748700815	0.001377756	0.035343719	-0.9721079
MS4A6A	1.250129615	8.975603808	3.74388564	0.001392913	0.035565298	-0.982265268
PLA2G4C	1.001161882	7.656568473	3.741816627	0.001399476	0.035565298	-0.98662939
FABP4	3.369599515	9.371413222	3.741693884	0.001399866	0.035565298	-0.986888283
CASKIN2	1.025961287	6.726336561	3.740862031	0.001402515	0.035565298	-0.988642823
EDN3	-1.312659429	5.318618298	-3.734744263	0.001422144	0.035846983	-1.00154531
RANBP17	-1.29597859	7.146406028	-3.733118138	0.001427408	0.035846983	-1.004974512
SPINK5	-1.063056034	6.124542757	-3.732057904	0.00143085	0.035846983	-1.007210279
ATP4A	-1.282267425	5.091825272	-3.731294333	0.001433334	0.035846983	-1.008820421
SLC6A9	1.48157227	5.418436182	3.730694814	0.001435288	0.035846983	-1.010084605
SLC44A4	-2.318048199	7.126292469	-3.726409878	0.001449327	0.035958568	-1.01911954
FDPSP5	-1.748848745	4.539226452	-3.726016786	0.001450621	0.035958568	-1.019948339
HOOK1	-1.322573057	6.007279298	-3.722498551	0.001462261	0.035977595	-1.027365852
IRF6	-1.207895475	8.796587083	-3.719394169	0.001472608	0.036031265	-1.033910278
FCGR2A	1.183559073	7.512751256	3.717595553	0.001478636	0.036051224	-1.037701744
SLIT2	1.32682908	8.597270828	3.717525747	0.001478871	0.036051224	-1.037848891
HIST1H4J	-1.759810674	5.537352733	-3.715809471	0.001484647	0.036125503	-1.041466612
CTSG	1.459436916	6.638925476	3.691359947	0.001569408	0.037566473	-1.092985363
SECTM1	1.016117791	8.080648711	3.687903291	0.001581774	0.03777084	-1.100266221
LHFP	1.614336673	9.936952977	3.685488717	0.001590468	0.03777084	-1.105351682
MICAL2	1.162378435	8.781607612	3.684638619	0.001593541	0.03777084	-1.107142035
LOXL1	2.113157264	7.929719604	3.681106001	0.001606372	0.037878302	-1.114581442
EPB41L3	1.258145338	7.347990164	3.667470241	0.001656868	0.038680716	-1.143289955
PLIN1	3.222670648	6.861150793	3.662532009	0.001675542	0.039047794	-1.153683911
SPI1	1.609210284	6.136582223	3.660343085	0.001683886	0.039104553	-1.158290635
FCGRT	1.182313424	9.549700498	3.654545467	0.001706185	0.039385598	-1.170490555
ACACB	1.110985194	7.527079214	3.654105493	0.001707889	0.039385598	-1.1714163
FGB	-1.080943666	5.763635226	-3.647075248	0.001735351	0.039879927	-1.18620682
ADIRF	3.612791123	8.010447774	3.642348094	0.001754062	0.040240058	-1.196150116
PRAME	-1.708157912	6.878656436	-3.641503294	0.001757426	0.040247499	-1.197926943
CYAT1	2.52212743	8.350427006	3.629322812	0.001806659	0.041020156	-1.223540022
PHOX2B	-1.454168252	5.600406413	-3.628390858	0.001810482	0.041036563	-1.2254993
CDH19	1.982443989	5.572050606	3.623348664	0.001831304	0.041297498	-1.236098595
TMC5	-2.008916982	6.573770311	-3.622873283	0.001833279	0.041297498	-1.237097808
GRAMD3	-1.10257019	8.841836579	-3.618467708	0.001851686	0.041543681	-1.246357192
ARHGAP6	1.504283288	6.407738571	3.615396438	0.001864627	0.041622365	-1.252811371
SAMSN1	1.129406663	6.824589318	3.612534664	0.001876765	0.041691851	-1.25882467
IGK	1.893960706	6.583138927	3.612435137	0.001877188	0.041691851	-1.25903379
RUSC2	1.739709098	5.383336592	3.610850424	0.001883945	0.04177183	-1.262363394
CLEC10A	1.345076436	7.395480404	3.605878022	0.001905303	0.042000474	-1.272809566
STRA13	-1.040993656	7.46881027	-3.597354969	0.001942471	0.042544589	-1.290710682
RCAN2	1.374757627	8.070036628	3.596163455	0.001947724	0.042544589	-1.293212795
TNFSF14	2.272467859	4.66493753	3.589998994	0.001975126	0.042860241	-1.306156049
PPP1R12B	1.400289896	8.293262225	3.587463073	0.00198651	0.042966385	-1.311479747
HGD	-2.56753506	6.157463665	-3.584300191	0.002000798	0.043041285	-1.318118916
BNC1	1.224566574	6.833971668	3.576485335	0.002036541	0.043604574	-1.334519554
MRC1	1.146680063	8.797476001	3.575936446	0.002039075	0.043604574	-1.335671292
PRELP	1.599315083	8.916965647	3.574348569	0.002046423	0.04369113	-1.339003011
RNASE1	1.650988889	9.364932951	3.573169903	0.002051894	0.043715543	-1.341475983
ACTR3B	-1.426738481	5.840158724	-3.569580778	0.002068645	0.043936875	-1.349005656
NR6A1	-1.16673729	5.779554137	-3.568770159	0.002072447	0.043936875	-1.350706117
ROBO3	2.394373008	5.59491331	3.568326741	0.00207453	0.043936875	-1.351636266
ARHGAP8	-2.27313525	6.616734853	-3.563931975	0.002095283	0.044234859	-1.360854193
IL19	-1.101309145	7.310791493	-3.560668264	0.002110828	0.044492076	-1.367698709
RAP1GAP2	-1.07835042	6.875852074	-3.558857497	0.002119501	0.044603876	-1.371495782
CSTA	2.350925151	6.589620235	3.547219879	0.002176094	0.045098469	-1.395892512
TGFBI	1.481194965	10.69229711	3.546656846	0.00217887	0.045098469	-1.39707254
MS4A4A	1.757123577	7.608491479	3.546143938	0.002181401	0.045098469	-1.39814749
MYH11	2.984569178	8.267914004	3.545972611	0.002182248	0.045098469	-1.398506551
CSGALNACT1	1.484893617	8.212235575	3.539479663	0.002214559	0.045237841	-1.412112335
GJA4	1.361020985	7.185152259	3.538067852	0.002221647	0.045312707	-1.41507025
VCAM1	1.69997449	8.644623326	3.532679171	0.002248909	0.045468026	-1.426358557
MAP7	-1.814133582	6.627307206	-3.531515952	0.002254837	0.045468026	-1.428794948
LMO3	1.733535318	8.187658903	3.530997006	0.002257486	0.045468026	-1.429881853
SCN9A	1.526127618	3.327779176	3.526025715	0.002283025	0.04578849	-1.440292726
SLC1A1	-2.36677957	8.369835768	-3.523702753	0.002295056	0.045855278	-1.445156698
DCTPP1	-1.724082049	7.558104087	-3.523377176	0.002296748	0.045855278	-1.445838373
LOC100506558	1.90517979	9.515638688	3.519846504	0.002315168	0.045945839	-1.453230075
NMNAT2	1.335413634	6.427689733	3.51460054	0.002342806	0.046424743	-1.464210719
S100A9	1.552544911	8.02946821	3.505135979	0.002393498	0.047081691	-1.484015021
FCHSD2	1.186220179	7.522817099	3.503184536	0.002404084	0.047099554	-1.488097296
FER	1.370759562	5.058960477	3.502956169	0.002405326	0.047099554	-1.488575
TUBB2A	1.420731782	8.238245946	3.500262026	0.002420024	0.047268987	-1.494210288
LMAN1	-1.211757663	5.792137617	-3.500061678	0.002421121	0.047268987	-1.494629325
SLC15A1	-1.41762429	6.489627712	-3.498438998	0.00243002	0.047299209	-1.498023084
SELE	2.273319667	5.927857917	3.496502658	0.002440682	0.047299209	-1.502072515
GSN	1.06249553	11.09551548	3.495093912	0.002448468	0.047301833	-1.505018371
FCN1	1.466498685	7.445505229	3.492603683	0.002462291	0.047315843	-1.51022526
KIAA1324	-1.547017433	7.484083356	-3.484941799	0.002505307	0.047992397	-1.526241878
HSPB2	1.763587063	7.155585646	3.478022348	0.002544791	0.048447521	-1.540701465
EPAS1	1.18199675	9.865953819	3.477806445	0.002546033	0.048447521	-1.54115256
SPRY1	1.275548934	9.304768365	3.477574959	0.002547365	0.048447521	-1.541636209
ACTA2	1.490190166	11.39392234	3.47202496	0.002579511	0.048571451	-1.553230302
TACR2	1.313182354	5.732176595	3.471843139	0.002580571	0.048571451	-1.553610078
GOT1	-1.254746003	7.5363738	-3.470871661	0.002586241	0.048571451	-1.555639179
GATA6	2.477964277	7.543444435	3.470757811	0.002586906	0.048571451	-1.555876967
NLGN4X	-1.119522073	8.467660507	-3.468732171	0.002598771	0.048656201	-1.560107537
FAM155A	-1.050668999	6.698382261	-3.46698357	0.002609057	0.048667355	-1.563759166
ZNF276	-1.476699549	5.721545385	-3.464723981	0.002622408	0.048753951	-1.568477431
TBKBP1	1.003112033	5.931049098	3.460387855	0.002648217	0.04909587	-1.57753024
C14orf79	-1.26647008	6.136200981	-3.459365026	0.002654342	0.049140589	-1.57966538
DKK3	1.461136218	7.075205139	3.455330598	0.002678636	0.04945202	-1.588086113
PMP22	1.173839914	10.96111966	3.450278267	0.002709368	0.049827904	-1.598629001
SOX10	1.042693274	5.645049127	3.450051216	0.002710757	0.049827904	-1.599102734
